# Supplementary material for: A Panel of rSNPs Demonstrating Allelic Asymmetry in Both ChIP-seq and RNA-seq Data and the Search for Their Phenotypic Outcomes through Analysis of DEGs
Source: Int J Mol Sci. 2021 Jul 6;22(14):7240. doi: 10.3390/ijms22147240 (PMC8303726; doi:10.3390/ijms22147240)
Supplement: Supplementary file 1 [file ijms-22-07240-s001.zip]

Archive with 1 entries (1 files):
- ijms-1262115-supplementary.xls
